# Supplementary material for: Potential of silver against human colon cancer: (synthesis, characterization and crystal structures of xylyl (Ortho, meta, &Para) linked bis-benzimidazolium salts and Ag(I)-NHC complexes: In vitro anticancer studies)
Source: Chem Cent J. 2013 Feb 7;7:27. doi: 10.1186/1752-153X-7-27 (PMC3637141; doi:10.1186/1752-153X-7-27)
Supplement: Additional file 5 — CIF file of salt 9. [file 1752-153X-7-27-S5.cif]

 
data_ladipf6_0m 
 
_audit_creation_method            SHELXL-97 
_chemical_name_systematic 
; 
 ? 
; 
_chemical_name_common             ? 
_chemical_melting_point           ? 
_chemical_formula_moiety          ? 
_chemical_formula_sum 
 'C28 H32 F12 N4 P2' 
_chemical_formula_weight          714.52 
 
loop_ 
 _atom_type_symbol 
 _atom_type_description 
 _atom_type_scat_dispersion_real 
 _atom_type_scat_dispersion_imag 
 _atom_type_scat_source 
 'C'  'C'   0.0033   0.0016 
 'International Tables Vol C Tables 4.2.6.8 and 6.1.1.4' 
 'H'  'H'   0.0000   0.0000 
 'International Tables Vol C Tables 4.2.6.8 and 6.1.1.4' 
 'N'  'N'   0.0061   0.0033 
 'International Tables Vol C Tables 4.2.6.8 and 6.1.1.4' 
 'F'  'F'   0.0171   0.0103 
 'International Tables Vol C Tables 4.2.6.8 and 6.1.1.4' 
 'P'  'P'   0.1023   0.0942 
 'International Tables Vol C Tables 4.2.6.8 and 6.1.1.4' 
 
_symmetry_cell_setting            ? 
_symmetry_space_group_name_H-M    ? 
 
loop_ 
 _symmetry_equiv_pos_as_xyz 
 'x, y, z' 
 '-x, y+1/2, -z+1/2' 
 '-x, -y, -z' 
 'x, -y-1/2, z-1/2' 
 
_cell_length_a                    16.3719(4) 
_cell_length_b                    10.0392(2) 
_cell_length_c                    19.1499(4) 
_cell_angle_alpha                 90.00 
_cell_angle_beta                  96.8960(10) 
_cell_angle_gamma                 90.00 
_cell_volume                      3124.72(12) 
_cell_formula_units_Z             4 
_cell_measurement_temperature     100(2) 
_cell_measurement_reflns_used     ? 
_cell_measurement_theta_min       ? 
_cell_measurement_theta_max       ? 
 
_exptl_crystal_description        ? 
_exptl_crystal_colour             ? 
_exptl_crystal_size_max           0.39 
_exptl_crystal_size_mid           0.27 
_exptl_crystal_size_min           0.23 
_exptl_crystal_density_meas       ? 
_exptl_crystal_density_diffrn     1.519 
_exptl_crystal_density_method     'not measured' 
_exptl_crystal_F_000              1464 
_exptl_absorpt_coefficient_mu     0.238 
_exptl_absorpt_correction_type    ? 
_exptl_absorpt_correction_T_min   0.9125 
_exptl_absorpt_correction_T_max   0.9475 
_exptl_absorpt_process_details    ? 
 
_exptl_special_details 
; 
 ? 
; 
 
_diffrn_ambient_temperature       100(2) 
_diffrn_radiation_wavelength      0.71073 
_diffrn_radiation_type            MoK\a 
_diffrn_radiation_source          'fine-focus sealed tube' 
_diffrn_radiation_monochromator   graphite 
_diffrn_measurement_device_type   ? 
_diffrn_measurement_method        ? 
_diffrn_detector_area_resol_mean  ? 
_diffrn_reflns_number             41315 
_diffrn_reflns_av_R_equivalents   0.0334 
_diffrn_reflns_av_sigmaI/netI     0.0333 
_diffrn_reflns_limit_h_min        -20 
_diffrn_reflns_limit_h_max        24 
_diffrn_reflns_limit_k_min        -14 
_diffrn_reflns_limit_k_max        14 
_diffrn_reflns_limit_l_min        -28 
_diffrn_reflns_limit_l_max        28 
_diffrn_reflns_theta_min          2.14 
_diffrn_reflns_theta_max          31.92 
_reflns_number_total              10750 
_reflns_number_gt                 8517 
_reflns_threshold_expression      >2sigma(I) 
 
_computing_data_collection        ? 
_computing_cell_refinement        ? 
_computing_data_reduction         ? 
_computing_structure_solution     'SHELXS-97 (Sheldrick, 2008)' 
_computing_structure_refinement   'SHELXL-97 (Sheldrick, 2008)' 
_computing_molecular_graphics     ? 
_computing_publication_material   ? 
 
_refine_special_details 
; 
 Refinement of F^2^ against ALL reflections.  The weighted R-factor wR and 
 goodness of fit S are based on F^2^, conventional R-factors R are based 
 on F, with F set to zero for negative F^2^. The threshold expression of 
 F^2^ > 2sigma(F^2^) is used only for calculating R-factors(gt) etc. and is 
 not relevant to the choice of reflections for refinement.  R-factors based 
 on F^2^ are statistically about twice as large as those based on F, and R- 
 factors based on ALL data will be even larger. 
; 
 
_refine_ls_structure_factor_coef  Fsqd  
_refine_ls_matrix_type            full 
_refine_ls_weighting_scheme       calc  
_refine_ls_weighting_details 
 'calc w=1/[\s^2^(Fo^2^)+(0.0714P)^2^+2.9781P] where P=(Fo^2^+2Fc^2^)/3' 
_atom_sites_solution_primary      direct 
_atom_sites_solution_secondary    difmap 
_atom_sites_solution_hydrogens    geom 
_refine_ls_hydrogen_treatment     mixed 
_refine_ls_extinction_method      none 
_refine_ls_extinction_coef        ? 
_refine_ls_number_reflns          10750 
_refine_ls_number_parameters      419 
_refine_ls_number_restraints      0 
_refine_ls_R_factor_all           0.0707 
_refine_ls_R_factor_gt            0.0522 
_refine_ls_wR_factor_ref          0.1531 
_refine_ls_wR_factor_gt           0.1309 
_refine_ls_goodness_of_fit_ref    1.041 
_refine_ls_restrained_S_all       1.041 
_refine_ls_shift/su_max           0.000 
_refine_ls_shift/su_mean          0.000 
 
loop_ 
 _atom_site_label 
 _atom_site_type_symbol 
 _atom_site_fract_x 
 _atom_site_fract_y 
 _atom_site_fract_z 
 _atom_site_U_iso_or_equiv 
 _atom_site_adp_type 
 _atom_site_occupancy 
 _atom_site_symmetry_multiplicity 
 _atom_site_calc_flag 
 _atom_site_refinement_flags 
 _atom_site_disorder_assembly 
 _atom_site_disorder_group 
P1 P 0.12685(3) 0.08747(5) 0.11555(2) 0.01650(9) Uani 1 1 d . . . 
F1 F 0.06115(7) 0.12884(14) 0.16723(6) 0.0277(3) Uani 1 1 d . . . 
F2 F 0.06933(9) 0.15315(15) 0.05089(6) 0.0382(3) Uani 1 1 d . . . 
F3 F 0.19199(7) 0.04458(13) 0.06322(5) 0.0268(2) Uani 1 1 d . . . 
F4 F 0.18252(8) 0.01573(18) 0.17881(6) 0.0410(4) Uani 1 1 d . . . 
F5 F 0.07853(8) -0.05009(13) 0.09788(8) 0.0372(3) Uani 1 1 d . . . 
F6 F 0.17371(9) 0.22299(15) 0.13176(9) 0.0488(4) Uani 1 1 d . . . 
P2 P 0.37493(3) 0.67959(5) 0.41801(2) 0.02021(10) Uani 1 1 d . . . 
F7 F 0.31513(10) 0.71878(18) 0.34962(8) 0.0496(4) Uani 1 1 d . . . 
F8 F 0.30568(8) 0.58730(14) 0.44507(8) 0.0396(3) Uani 1 1 d . . . 
F9 F 0.43484(9) 0.63884(19) 0.48685(8) 0.0542(5) Uani 1 1 d . . . 
F10 F 0.44458(9) 0.7704(2) 0.39201(10) 0.0592(5) Uani 1 1 d . . . 
F11 F 0.34022(13) 0.80233(15) 0.45768(9) 0.0545(4) Uani 1 1 d . . . 
F12 F 0.40820(14) 0.55473(19) 0.37879(9) 0.0648(6) Uani 1 1 d . . . 
N1 N 0.12035(8) 0.67727(14) 0.38614(7) 0.0147(2) Uani 1 1 d . . . 
N2 N 0.10398(9) 0.46259(14) 0.36918(7) 0.0150(2) Uani 1 1 d . . . 
N3 N 0.38139(9) 0.27258(15) 0.54404(7) 0.0172(3) Uani 1 1 d . . . 
N4 N 0.37761(9) 0.36780(15) 0.64649(7) 0.0176(3) Uani 1 1 d . . . 
C1 C 0.10846(10) 0.56080(17) 0.41625(8) 0.0156(3) Uani 1 1 d . . . 
H1A H 0.1038 0.5491 0.4648 0.019 Uiso 1 1 calc R . . 
C2 C 0.12311(10) 0.65474(17) 0.31444(8) 0.0151(3) Uani 1 1 d . . . 
C3 C 0.13283(11) 0.74080(18) 0.25896(8) 0.0184(3) Uani 1 1 d . . . 
H3A H 0.1388 0.8342 0.2657 0.022 Uiso 1 1 calc R . . 
C4 C 0.13330(12) 0.68225(19) 0.19323(8) 0.0216(3) Uani 1 1 d . . . 
H4A H 0.1400 0.7372 0.1540 0.026 Uiso 1 1 calc R . . 
C5 C 0.12416(12) 0.5443(2) 0.18316(8) 0.0218(3) Uani 1 1 d . . . 
H5A H 0.1248 0.5087 0.1373 0.026 Uiso 1 1 calc R . . 
C6 C 0.11428(11) 0.45870(19) 0.23804(8) 0.0194(3) Uani 1 1 d . . . 
H6A H 0.1084 0.3653 0.2314 0.023 Uiso 1 1 calc R . . 
C7 C 0.11347(10) 0.51790(17) 0.30381(8) 0.0154(3) Uani 1 1 d . . . 
C8 C 0.09381(10) 0.32062(17) 0.38320(8) 0.0167(3) Uani 1 1 d . . . 
H8A H 0.0509 0.2833 0.3477 0.020 Uiso 1 1 calc R . . 
H8B H 0.0750 0.3097 0.4301 0.020 Uiso 1 1 calc R . . 
C9 C 0.17319(10) 0.24391(16) 0.38110(8) 0.0150(3) Uani 1 1 d . . . 
C10 C 0.17614(11) 0.13425(17) 0.33701(8) 0.0171(3) Uani 1 1 d . . . 
H10A H 0.1290 0.1102 0.3057 0.021 Uiso 1 1 calc R . . 
C11 C 0.24795(11) 0.06004(17) 0.33882(8) 0.0187(3) Uani 1 1 d . . . 
H11A H 0.2493 -0.0163 0.3097 0.022 Uiso 1 1 calc R . . 
C12 C 0.31812(11) 0.09700(17) 0.38316(8) 0.0178(3) Uani 1 1 d . . . 
H12A H 0.3670 0.0454 0.3847 0.021 Uiso 1 1 calc R . . 
C13 C 0.31629(10) 0.20991(17) 0.42524(8) 0.0169(3) Uani 1 1 d . . . 
C14 C 0.24378(11) 0.28193(17) 0.42492(8) 0.0173(3) Uani 1 1 d . . . 
H14A H 0.2422 0.3574 0.4546 0.021 Uiso 1 1 calc R . . 
C15 C 0.39376(11) 0.2548(2) 0.46994(8) 0.0203(3) Uani 1 1 d . . . 
H15A H 0.4376 0.1880 0.4667 0.024 Uiso 1 1 calc R . . 
H15B H 0.4124 0.3401 0.4513 0.024 Uiso 1 1 calc R . . 
C16 C 0.36284(11) 0.17257(18) 0.59010(9) 0.0182(3) Uani 1 1 d . . . 
C17 C 0.34812(12) 0.03713(19) 0.57967(10) 0.0246(4) Uani 1 1 d . . . 
H17A H 0.3503 -0.0043 0.5353 0.030 Uiso 1 1 calc R . . 
C18 C 0.33001(13) -0.0336(2) 0.63800(11) 0.0293(4) Uani 1 1 d . . . 
H18A H 0.3193 -0.1263 0.6334 0.035 Uiso 1 1 calc R . . 
C19 C 0.32699(12) 0.0273(2) 0.70367(11) 0.0283(4) Uani 1 1 d . . . 
H19A H 0.3144 -0.0255 0.7421 0.034 Uiso 1 1 calc R . . 
C20 C 0.34186(11) 0.1618(2) 0.71397(9) 0.0233(4) Uani 1 1 d . . . 
H20A H 0.3395 0.2033 0.7583 0.028 Uiso 1 1 calc R . . 
C21 C 0.36048(10) 0.23309(18) 0.65536(8) 0.0176(3) Uani 1 1 d . . . 
C22 C 0.38990(10) 0.38632(18) 0.57963(8) 0.0178(3) Uani 1 1 d . . . 
H22A H 0.4030 0.4695 0.5601 0.021 Uiso 1 1 calc R . . 
C23 C 0.13072(11) 0.80919(17) 0.42122(8) 0.0171(3) Uani 1 1 d . . . 
H23A H 0.1784 0.8550 0.4036 0.020 Uiso 1 1 calc R . . 
C24 C 0.05459(12) 0.89422(19) 0.40163(10) 0.0238(4) Uani 1 1 d . . . 
H24A H 0.0432 0.9001 0.3503 0.036 Uiso 1 1 calc R . . 
H24B H 0.0640 0.9838 0.4213 0.036 Uiso 1 1 calc R . . 
H24C H 0.0075 0.8536 0.4206 0.036 Uiso 1 1 calc R . . 
C25 C 0.15003(13) 0.7931(2) 0.50041(9) 0.0243(4) Uani 1 1 d . . . 
H25A H 0.1965 0.7318 0.5108 0.036 Uiso 1 1 calc R . . 
H25B H 0.1018 0.7571 0.5196 0.036 Uiso 1 1 calc R . . 
H25C H 0.1643 0.8800 0.5218 0.036 Uiso 1 1 calc R . . 
C26 C 0.38390(11) 0.46900(19) 0.70329(9) 0.0220(3) Uani 1 1 d . . . 
H26A H 0.3376 0.4533 0.7319 0.026 Uiso 1 1 calc R . . 
C27 C 0.37435(17) 0.6080(2) 0.67314(12) 0.0355(5) Uani 1 1 d . . . 
H27A H 0.3243 0.6126 0.6396 0.053 Uiso 1 1 calc R . . 
H27B H 0.4221 0.6297 0.6490 0.053 Uiso 1 1 calc R . . 
H27C H 0.3705 0.6720 0.7113 0.053 Uiso 1 1 calc R . . 
C28 C 0.46405(13) 0.4497(3) 0.75129(10) 0.0321(5) Uani 1 1 d . . . 
H28A H 0.4660 0.3593 0.7707 0.048 Uiso 1 1 calc R . . 
H28B H 0.4671 0.5145 0.7898 0.048 Uiso 1 1 calc R . . 
H28C H 0.5106 0.4631 0.7243 0.048 Uiso 1 1 calc R . . 
 
loop_ 
 _atom_site_aniso_label 
 _atom_site_aniso_U_11 
 _atom_site_aniso_U_22 
 _atom_site_aniso_U_33 
 _atom_site_aniso_U_23 
 _atom_site_aniso_U_13 
 _atom_site_aniso_U_12 
P1 0.01555(19) 0.0206(2) 0.01297(16) -0.00380(14) 0.00028(13) -0.00130(16) 
F1 0.0189(5) 0.0444(7) 0.0201(5) -0.0087(5) 0.0039(4) 0.0021(5) 
F2 0.0428(8) 0.0495(8) 0.0218(5) 0.0080(5) 0.0024(5) 0.0224(7) 
F3 0.0225(5) 0.0385(7) 0.0205(5) -0.0063(4) 0.0068(4) 0.0023(5) 
F4 0.0264(6) 0.0757(11) 0.0200(5) 0.0080(6) -0.0008(4) 0.0162(7) 
F5 0.0275(6) 0.0238(6) 0.0610(9) -0.0110(6) 0.0085(6) -0.0062(5) 
F6 0.0406(8) 0.0357(8) 0.0744(11) -0.0283(7) 0.0248(7) -0.0221(7) 
P2 0.0150(2) 0.0236(2) 0.02172(19) 0.00161(16) 0.00076(15) 0.00028(17) 
F7 0.0381(8) 0.0618(10) 0.0433(8) 0.0130(7) -0.0176(6) 0.0002(7) 
F8 0.0228(6) 0.0314(7) 0.0655(9) 0.0058(6) 0.0090(6) -0.0059(5) 
F9 0.0376(8) 0.0710(11) 0.0479(8) 0.0368(8) -0.0203(6) -0.0223(8) 
F10 0.0219(7) 0.0769(12) 0.0783(11) 0.0552(10) 0.0032(7) -0.0038(7) 
F11 0.0857(13) 0.0264(8) 0.0549(9) -0.0119(6) 0.0233(9) -0.0024(8) 
F12 0.0959(15) 0.0501(10) 0.0559(10) 0.0014(8) 0.0395(10) 0.0332(10) 
N1 0.0148(6) 0.0166(6) 0.0121(5) 0.0016(4) -0.0002(4) 0.0000(5) 
N2 0.0150(6) 0.0158(6) 0.0138(5) 0.0027(5) 0.0007(4) -0.0004(5) 
N3 0.0160(6) 0.0181(7) 0.0162(6) -0.0004(5) -0.0030(5) -0.0002(5) 
N4 0.0167(6) 0.0183(7) 0.0175(6) -0.0004(5) 0.0006(5) -0.0026(5) 
C1 0.0146(7) 0.0185(8) 0.0136(6) 0.0029(5) 0.0006(5) 0.0005(6) 
C2 0.0140(7) 0.0192(8) 0.0117(6) 0.0013(5) -0.0005(5) 0.0006(6) 
C3 0.0208(8) 0.0190(8) 0.0148(6) 0.0035(5) -0.0002(5) -0.0022(6) 
C4 0.0259(9) 0.0251(9) 0.0137(6) 0.0041(6) 0.0014(6) -0.0043(7) 
C5 0.0258(9) 0.0267(9) 0.0124(6) -0.0002(6) 0.0005(6) -0.0012(7) 
C6 0.0216(8) 0.0205(8) 0.0156(6) -0.0007(6) -0.0004(5) -0.0011(6) 
C7 0.0144(7) 0.0181(8) 0.0130(6) 0.0023(5) -0.0011(5) 0.0007(6) 
C8 0.0155(7) 0.0160(7) 0.0185(6) 0.0033(5) 0.0012(5) -0.0006(6) 
C9 0.0173(7) 0.0139(7) 0.0133(6) 0.0024(5) 0.0004(5) -0.0012(6) 
C10 0.0209(8) 0.0166(7) 0.0134(6) -0.0001(5) 0.0006(5) -0.0038(6) 
C11 0.0245(8) 0.0160(8) 0.0159(6) -0.0021(5) 0.0038(6) -0.0017(6) 
C12 0.0201(8) 0.0170(8) 0.0167(6) -0.0002(5) 0.0038(5) 0.0014(6) 
C13 0.0171(7) 0.0181(8) 0.0150(6) -0.0001(5) -0.0004(5) 0.0000(6) 
C14 0.0206(8) 0.0153(7) 0.0153(6) -0.0023(5) -0.0007(5) -0.0013(6) 
C15 0.0169(7) 0.0276(9) 0.0159(6) -0.0025(6) -0.0001(5) 0.0010(7) 
C16 0.0164(7) 0.0174(8) 0.0197(7) 0.0017(6) -0.0029(5) 0.0005(6) 
C17 0.0247(9) 0.0179(8) 0.0294(8) -0.0013(7) -0.0045(7) 0.0025(7) 
C18 0.0276(10) 0.0192(9) 0.0388(10) 0.0067(7) -0.0057(8) -0.0017(7) 
C19 0.0240(9) 0.0284(10) 0.0307(9) 0.0125(7) -0.0041(7) -0.0010(8) 
C20 0.0190(8) 0.0285(10) 0.0211(7) 0.0052(6) -0.0024(6) -0.0013(7) 
C21 0.0135(7) 0.0176(8) 0.0207(7) 0.0020(6) -0.0023(5) -0.0006(6) 
C22 0.0153(7) 0.0189(8) 0.0185(7) 0.0008(6) -0.0004(5) -0.0015(6) 
C23 0.0200(8) 0.0155(7) 0.0156(6) -0.0008(5) 0.0015(5) -0.0019(6) 
C24 0.0227(9) 0.0176(8) 0.0312(9) 0.0019(6) 0.0030(7) 0.0008(7) 
C25 0.0336(10) 0.0244(9) 0.0146(7) -0.0021(6) 0.0018(6) -0.0036(8) 
C26 0.0217(8) 0.0241(9) 0.0205(7) -0.0058(6) 0.0031(6) -0.0020(7) 
C27 0.0510(14) 0.0214(10) 0.0344(10) -0.0067(8) 0.0060(9) -0.0066(9) 
C28 0.0226(9) 0.0489(13) 0.0239(8) -0.0117(8) -0.0013(7) -0.0047(9) 
 
_geom_special_details 
; 
 All esds (except the esd in the dihedral angle between two l.s. planes) 
 are estimated using the full covariance matrix.  The cell esds are taken 
 into account individually in the estimation of esds in distances, angles 
 and torsion angles; correlations between esds in cell parameters are only 
 used when they are defined by crystal symmetry.  An approximate (isotropic) 
 treatment of cell esds is used for estimating esds involving l.s. planes. 
; 
 
loop_ 
 _geom_bond_atom_site_label_1 
 _geom_bond_atom_site_label_2 
 _geom_bond_distance 
 _geom_bond_site_symmetry_2 
 _geom_bond_publ_flag 
P1 F6 1.5745(14) . ? 
P1 F4 1.5974(13) . ? 
P1 F1 1.6013(12) . ? 
P1 F2 1.6047(12) . ? 
P1 F5 1.6072(13) . ? 
P1 F3 1.6074(12) . ? 
P2 F10 1.5860(15) . ? 
P2 F7 1.5876(14) . ? 
P2 F11 1.5881(16) . ? 
P2 F12 1.5907(17) . ? 
P2 F8 1.5979(14) . ? 
P2 F9 1.5990(13) . ? 
N1 C1 1.328(2) . ? 
N1 C2 1.3977(19) . ? 
N1 C23 1.485(2) . ? 
N2 C1 1.332(2) . ? 
N2 C7 1.3952(19) . ? 
N2 C8 1.463(2) . ? 
N3 C22 1.329(2) . ? 
N3 C16 1.394(2) . ? 
N3 C15 1.468(2) . ? 
N4 C22 1.333(2) . ? 
N4 C21 1.396(2) . ? 
N4 C26 1.483(2) . ? 
C1 H1A 0.9500 . ? 
C2 C3 1.393(2) . ? 
C2 C7 1.395(2) . ? 
C3 C4 1.390(2) . ? 
C3 H3A 0.9500 . ? 
C4 C5 1.404(3) . ? 
C4 H4A 0.9500 . ? 
C5 C6 1.382(2) . ? 
C5 H5A 0.9500 . ? 
C6 C7 1.394(2) . ? 
C6 H6A 0.9500 . ? 
C8 C9 1.515(2) . ? 
C8 H8A 0.9900 . ? 
C8 H8B 0.9900 . ? 
C9 C10 1.392(2) . ? 
C9 C14 1.397(2) . ? 
C10 C11 1.389(3) . ? 
C10 H10A 0.9500 . ? 
C11 C12 1.394(2) . ? 
C11 H11A 0.9500 . ? 
C12 C13 1.393(2) . ? 
C12 H12A 0.9500 . ? 
C13 C14 1.389(2) . ? 
C13 C15 1.511(2) . ? 
C14 H14A 0.9500 . ? 
C15 H15A 0.9900 . ? 
C15 H15B 0.9900 . ? 
C16 C17 1.391(3) . ? 
C16 C21 1.394(2) . ? 
C17 C18 1.385(3) . ? 
C17 H17A 0.9500 . ? 
C18 C19 1.404(3) . ? 
C18 H18A 0.9500 . ? 
C19 C20 1.382(3) . ? 
C19 H19A 0.9500 . ? 
C20 C21 1.395(2) . ? 
C20 H20A 0.9500 . ? 
C22 H22A 0.9500 . ? 
C23 C25 1.520(2) . ? 
C23 C24 1.520(3) . ? 
C23 H23A 1.0000 . ? 
C24 H24A 0.9800 . ? 
C24 H24B 0.9800 . ? 
C24 H24C 0.9800 . ? 
C25 H25A 0.9800 . ? 
C25 H25B 0.9800 . ? 
C25 H25C 0.9800 . ? 
C26 C27 1.511(3) . ? 
C26 C28 1.521(3) . ? 
C26 H26A 1.0000 . ? 
C27 H27A 0.9800 . ? 
C27 H27B 0.9800 . ? 
C27 H27C 0.9800 . ? 
C28 H28A 0.9800 . ? 
C28 H28B 0.9800 . ? 
C28 H28C 0.9800 . ? 
 
loop_ 
 _geom_angle_atom_site_label_1 
 _geom_angle_atom_site_label_2 
 _geom_angle_atom_site_label_3 
 _geom_angle 
 _geom_angle_site_symmetry_1 
 _geom_angle_site_symmetry_3 
 _geom_angle_publ_flag 
F6 P1 F4 91.14(10) . . ? 
F6 P1 F1 90.08(7) . . ? 
F4 P1 F1 90.73(7) . . ? 
F6 P1 F2 91.37(10) . . ? 
F4 P1 F2 177.45(9) . . ? 
F1 P1 F2 89.70(7) . . ? 
F6 P1 F5 179.17(10) . . ? 
F4 P1 F5 89.65(9) . . ? 
F1 P1 F5 90.16(7) . . ? 
F2 P1 F5 87.83(8) . . ? 
F6 P1 F3 90.60(7) . . ? 
F4 P1 F3 89.49(7) . . ? 
F1 P1 F3 179.28(7) . . ? 
F2 P1 F3 90.05(7) . . ? 
F5 P1 F3 89.15(7) . . ? 
F10 P2 F7 89.65(9) . . ? 
F10 P2 F11 90.93(11) . . ? 
F7 P2 F11 88.95(10) . . ? 
F10 P2 F12 90.27(11) . . ? 
F7 P2 F12 91.03(10) . . ? 
F11 P2 F12 178.80(11) . . ? 
F10 P2 F8 179.19(8) . . ? 
F7 P2 F8 91.15(9) . . ? 
F11 P2 F8 89.21(9) . . ? 
F12 P2 F8 89.59(10) . . ? 
F10 P2 F9 90.73(8) . . ? 
F7 P2 F9 179.51(10) . . ? 
F11 P2 F9 91.34(11) . . ? 
F12 P2 F9 88.67(11) . . ? 
F8 P2 F9 88.46(8) . . ? 
C1 N1 C2 107.92(14) . . ? 
C1 N1 C23 127.11(13) . . ? 
C2 N1 C23 124.97(13) . . ? 
C1 N2 C7 108.04(14) . . ? 
C1 N2 C8 126.51(13) . . ? 
C7 N2 C8 125.42(14) . . ? 
C22 N3 C16 108.17(14) . . ? 
C22 N3 C15 125.60(15) . . ? 
C16 N3 C15 126.16(15) . . ? 
C22 N4 C21 107.93(14) . . ? 
C22 N4 C26 127.15(15) . . ? 
C21 N4 C26 124.88(14) . . ? 
N1 C1 N2 110.91(13) . . ? 
N1 C1 H1A 124.5 . . ? 
N2 C1 H1A 124.5 . . ? 
C3 C2 C7 121.38(14) . . ? 
C3 C2 N1 131.98(16) . . ? 
C7 C2 N1 106.64(14) . . ? 
C4 C3 C2 116.22(16) . . ? 
C4 C3 H3A 121.9 . . ? 
C2 C3 H3A 121.9 . . ? 
C3 C4 C5 121.98(16) . . ? 
C3 C4 H4A 119.0 . . ? 
C5 C4 H4A 119.0 . . ? 
C6 C5 C4 121.94(15) . . ? 
C6 C5 H5A 119.0 . . ? 
C4 C5 H5A 119.0 . . ? 
C5 C6 C7 115.90(16) . . ? 
C5 C6 H6A 122.0 . . ? 
C7 C6 H6A 122.0 . . ? 
C6 C7 C2 122.58(15) . . ? 
C6 C7 N2 130.93(16) . . ? 
C2 C7 N2 106.49(13) . . ? 
N2 C8 C9 111.92(13) . . ? 
N2 C8 H8A 109.2 . . ? 
C9 C8 H8A 109.2 . . ? 
N2 C8 H8B 109.2 . . ? 
C9 C8 H8B 109.2 . . ? 
H8A C8 H8B 107.9 . . ? 
C10 C9 C14 119.60(15) . . ? 
C10 C9 C8 120.70(14) . . ? 
C14 C9 C8 119.70(15) . . ? 
C11 C10 C9 120.01(15) . . ? 
C11 C10 H10A 120.0 . . ? 
C9 C10 H10A 120.0 . . ? 
C10 C11 C12 120.37(15) . . ? 
C10 C11 H11A 119.8 . . ? 
C12 C11 H11A 119.8 . . ? 
C13 C12 C11 119.69(16) . . ? 
C13 C12 H12A 120.2 . . ? 
C11 C12 H12A 120.2 . . ? 
C14 C13 C12 119.91(15) . . ? 
C14 C13 C15 120.39(15) . . ? 
C12 C13 C15 119.70(16) . . ? 
C13 C14 C9 120.34(15) . . ? 
C13 C14 H14A 119.8 . . ? 
C9 C14 H14A 119.8 . . ? 
N3 C15 C13 112.32(14) . . ? 
N3 C15 H15A 109.1 . . ? 
C13 C15 H15A 109.1 . . ? 
N3 C15 H15B 109.1 . . ? 
C13 C15 H15B 109.1 . . ? 
H15A C15 H15B 107.9 . . ? 
C17 C16 N3 131.33(16) . . ? 
C17 C16 C21 122.11(17) . . ? 
N3 C16 C21 106.55(15) . . ? 
C18 C17 C16 115.80(18) . . ? 
C18 C17 H17A 122.1 . . ? 
C16 C17 H17A 122.1 . . ? 
C17 C18 C19 122.21(19) . . ? 
C17 C18 H18A 118.9 . . ? 
C19 C18 H18A 118.9 . . ? 
C20 C19 C18 121.91(18) . . ? 
C20 C19 H19A 119.0 . . ? 
C18 C19 H19A 119.0 . . ? 
C19 C20 C21 115.97(18) . . ? 
C19 C20 H20A 122.0 . . ? 
C21 C20 H20A 122.0 . . ? 
C16 C21 C20 122.00(17) . . ? 
C16 C21 N4 106.59(14) . . ? 
C20 C21 N4 131.40(16) . . ? 
N3 C22 N4 110.75(15) . . ? 
N3 C22 H22A 124.6 . . ? 
N4 C22 H22A 124.6 . . ? 
N1 C23 C25 110.80(14) . . ? 
N1 C23 C24 110.08(14) . . ? 
C25 C23 C24 111.84(15) . . ? 
N1 C23 H23A 108.0 . . ? 
C25 C23 H23A 108.0 . . ? 
C24 C23 H23A 108.0 . . ? 
C23 C24 H24A 109.5 . . ? 
C23 C24 H24B 109.5 . . ? 
H24A C24 H24B 109.5 . . ? 
C23 C24 H24C 109.5 . . ? 
H24A C24 H24C 109.5 . . ? 
H24B C24 H24C 109.5 . . ? 
C23 C25 H25A 109.5 . . ? 
C23 C25 H25B 109.5 . . ? 
H25A C25 H25B 109.5 . . ? 
C23 C25 H25C 109.5 . . ? 
H25A C25 H25C 109.5 . . ? 
H25B C25 H25C 109.5 . . ? 
N4 C26 C27 110.96(15) . . ? 
N4 C26 C28 109.57(16) . . ? 
C27 C26 C28 112.97(18) . . ? 
N4 C26 H26A 107.7 . . ? 
C27 C26 H26A 107.7 . . ? 
C28 C26 H26A 107.7 . . ? 
C26 C27 H27A 109.5 . . ? 
C26 C27 H27B 109.5 . . ? 
H27A C27 H27B 109.5 . . ? 
C26 C27 H27C 109.5 . . ? 
H27A C27 H27C 109.5 . . ? 
H27B C27 H27C 109.5 . . ? 
C26 C28 H28A 109.5 . . ? 
C26 C28 H28B 109.5 . . ? 
H28A C28 H28B 109.5 . . ? 
C26 C28 H28C 109.5 . . ? 
H28A C28 H28C 109.5 . . ? 
H28B C28 H28C 109.5 . . ? 
 
loop_ 
 _geom_torsion_atom_site_label_1 
 _geom_torsion_atom_site_label_2 
 _geom_torsion_atom_site_label_3 
 _geom_torsion_atom_site_label_4 
 _geom_torsion 
 _geom_torsion_site_symmetry_1 
 _geom_torsion_site_symmetry_2 
 _geom_torsion_site_symmetry_3 
 _geom_torsion_site_symmetry_4 
 _geom_torsion_publ_flag 
C2 N1 C1 N2 0.60(19) . . . . ? 
C23 N1 C1 N2 -178.30(15) . . . . ? 
C7 N2 C1 N1 -0.04(19) . . . . ? 
C8 N2 C1 N1 177.98(15) . . . . ? 
C1 N1 C2 C3 178.90(18) . . . . ? 
C23 N1 C2 C3 -2.2(3) . . . . ? 
C1 N1 C2 C7 -0.91(18) . . . . ? 
C23 N1 C2 C7 178.02(15) . . . . ? 
C7 C2 C3 C4 -0.7(2) . . . . ? 
N1 C2 C3 C4 179.48(17) . . . . ? 
C2 C3 C4 C5 0.3(3) . . . . ? 
C3 C4 C5 C6 -0.1(3) . . . . ? 
C4 C5 C6 C7 0.4(3) . . . . ? 
C5 C6 C7 C2 -0.9(3) . . . . ? 
C5 C6 C7 N2 179.21(17) . . . . ? 
C3 C2 C7 C6 1.1(3) . . . . ? 
N1 C2 C7 C6 -179.08(15) . . . . ? 
C3 C2 C7 N2 -178.97(15) . . . . ? 
N1 C2 C7 N2 0.86(17) . . . . ? 
C1 N2 C7 C6 179.41(17) . . . . ? 
C8 N2 C7 C6 1.4(3) . . . . ? 
C1 N2 C7 C2 -0.52(18) . . . . ? 
C8 N2 C7 C2 -178.58(15) . . . . ? 
C1 N2 C8 C9 -105.11(18) . . . . ? 
C7 N2 C8 C9 72.59(19) . . . . ? 
N2 C8 C9 C10 -124.82(16) . . . . ? 
N2 C8 C9 C14 56.49(19) . . . . ? 
C14 C9 C10 C11 2.6(2) . . . . ? 
C8 C9 C10 C11 -176.04(15) . . . . ? 
C9 C10 C11 C12 -1.9(2) . . . . ? 
C10 C11 C12 C13 -0.7(2) . . . . ? 
C11 C12 C13 C14 2.6(2) . . . . ? 
C11 C12 C13 C15 -176.24(15) . . . . ? 
C12 C13 C14 C9 -1.8(2) . . . . ? 
C15 C13 C14 C9 177.00(15) . . . . ? 
C10 C9 C14 C13 -0.8(2) . . . . ? 
C8 C9 C14 C13 177.89(15) . . . . ? 
C22 N3 C15 C13 -118.17(18) . . . . ? 
C16 N3 C15 C13 65.3(2) . . . . ? 
C14 C13 C15 N3 54.1(2) . . . . ? 
C12 C13 C15 N3 -127.10(17) . . . . ? 
C22 N3 C16 C17 179.99(19) . . . . ? 
C15 N3 C16 C17 -3.0(3) . . . . ? 
C22 N3 C16 C21 0.18(19) . . . . ? 
C15 N3 C16 C21 177.23(15) . . . . ? 
N3 C16 C17 C18 -179.06(18) . . . . ? 
C21 C16 C17 C18 0.7(3) . . . . ? 
C16 C17 C18 C19 -0.2(3) . . . . ? 
C17 C18 C19 C20 0.1(3) . . . . ? 
C18 C19 C20 C21 -0.4(3) . . . . ? 
C17 C16 C21 C20 -1.1(3) . . . . ? 
N3 C16 C21 C20 178.76(15) . . . . ? 
C17 C16 C21 N4 -179.77(16) . . . . ? 
N3 C16 C21 N4 0.06(18) . . . . ? 
C19 C20 C21 C16 0.8(3) . . . . ? 
C19 C20 C21 N4 179.18(18) . . . . ? 
C22 N4 C21 C16 -0.28(19) . . . . ? 
C26 N4 C21 C16 -178.07(15) . . . . ? 
C22 N4 C21 C20 -178.81(18) . . . . ? 
C26 N4 C21 C20 3.4(3) . . . . ? 
C16 N3 C22 N4 -0.37(19) . . . . ? 
C15 N3 C22 N4 -177.44(15) . . . . ? 
C21 N4 C22 N3 0.41(19) . . . . ? 
C26 N4 C22 N3 178.13(16) . . . . ? 
C1 N1 C23 C25 15.9(2) . . . . ? 
C2 N1 C23 C25 -162.84(16) . . . . ? 
C1 N1 C23 C24 -108.35(18) . . . . ? 
C2 N1 C23 C24 72.9(2) . . . . ? 
C22 N4 C26 C27 21.8(3) . . . . ? 
C21 N4 C26 C27 -160.86(18) . . . . ? 
C22 N4 C26 C28 -103.6(2) . . . . ? 
C21 N4 C26 C28 73.7(2) . . . . ? 
 
_diffrn_measured_fraction_theta_max    0.997 
_diffrn_reflns_theta_full              31.92 
_diffrn_measured_fraction_theta_full   0.997 
_refine_diff_density_max    0.889 
_refine_diff_density_min   -0.641 
_refine_diff_density_rms    0.084 
