# Supplementary material for: Potential of silver against human colon cancer: (synthesis, characterization and crystal structures of xylyl (Ortho, meta, &Para) linked bis-benzimidazolium salts and Ag(I)-NHC complexes: In vitro anticancer studies)
Source: Chem Cent J. 2013 Feb 7;7:27. doi: 10.1186/1752-153X-7-27 (PMC3637141; doi:10.1186/1752-153X-7-27)
Supplement: Additional file 6 — CIF file of salt 10. [file 1752-153X-7-27-S6.cif]

 
data_mo_ad1ppf6_0m 
 
_audit_creation_method            SHELXL-97 
_chemical_name_systematic 
; 
 ? 
; 
_chemical_name_common             ? 
_chemical_melting_point           ? 
_chemical_formula_moiety          ? 
_chemical_formula_sum 
 'C28 H32 F12 N4 P2' 
_chemical_formula_weight          714.52 
 
loop_ 
 _atom_type_symbol 
 _atom_type_description 
 _atom_type_scat_dispersion_real 
 _atom_type_scat_dispersion_imag 
 _atom_type_scat_source 
 'C'  'C'   0.0033   0.0016 
 'International Tables Vol C Tables 4.2.6.8 and 6.1.1.4' 
 'H'  'H'   0.0000   0.0000 
 'International Tables Vol C Tables 4.2.6.8 and 6.1.1.4' 
 'N'  'N'   0.0061   0.0033 
 'International Tables Vol C Tables 4.2.6.8 and 6.1.1.4' 
 'F'  'F'   0.0171   0.0103 
 'International Tables Vol C Tables 4.2.6.8 and 6.1.1.4' 
 'P'  'P'   0.1023   0.0942 
 'International Tables Vol C Tables 4.2.6.8 and 6.1.1.4' 
 
_symmetry_cell_setting            ? 
_symmetry_space_group_name_H-M    ? 
 
loop_ 
 _symmetry_equiv_pos_as_xyz 
 'x, y, z' 
 '-x+1/2, y+1/2, -z+1/2' 
 '-x, -y, -z' 
 'x-1/2, -y-1/2, z-1/2' 
 
_cell_length_a                    12.0379(6) 
_cell_length_b                    10.2165(5) 
_cell_length_c                    12.7232(6) 
_cell_angle_alpha                 90.00 
_cell_angle_beta                  96.2360(10) 
_cell_angle_gamma                 90.00 
_cell_volume                      1555.51(13) 
_cell_formula_units_Z             2 
_cell_measurement_temperature     100(2) 
_cell_measurement_reflns_used     ? 
_cell_measurement_theta_min       ? 
_cell_measurement_theta_max       ? 
 
_exptl_crystal_description        ? 
_exptl_crystal_colour             ? 
_exptl_crystal_size_max           0.27 
_exptl_crystal_size_mid           0.22 
_exptl_crystal_size_min           0.10 
_exptl_crystal_density_meas       ? 
_exptl_crystal_density_diffrn     1.526 
_exptl_crystal_density_method     'not measured' 
_exptl_crystal_F_000              732 
_exptl_absorpt_coefficient_mu     0.239 
_exptl_absorpt_correction_type    ? 
_exptl_absorpt_correction_T_min   0.9392 
_exptl_absorpt_correction_T_max   0.9765 
_exptl_absorpt_process_details    ? 
 
_exptl_special_details 
; 
 ? 
; 
 
_diffrn_ambient_temperature       100(2) 
_diffrn_radiation_wavelength      0.71073 
_diffrn_radiation_type            MoK\a 
_diffrn_radiation_source          'fine-focus sealed tube' 
_diffrn_radiation_monochromator   graphite 
_diffrn_measurement_device_type   ? 
_diffrn_measurement_method        ? 
_diffrn_detector_area_resol_mean  ? 
_diffrn_reflns_number             22401 
_diffrn_reflns_av_R_equivalents   0.0257 
_diffrn_reflns_av_sigmaI/netI     0.0247 
_diffrn_reflns_limit_h_min        -18 
_diffrn_reflns_limit_h_max        18 
_diffrn_reflns_limit_k_min        -15 
_diffrn_reflns_limit_k_max        15 
_diffrn_reflns_limit_l_min        -19 
_diffrn_reflns_limit_l_max        19 
_diffrn_reflns_theta_min          2.56 
_diffrn_reflns_theta_max          33.35 
_reflns_number_total              5971 
_reflns_number_gt                 5055 
_reflns_threshold_expression      >2sigma(I) 
 
_computing_data_collection        ? 
_computing_cell_refinement        ? 
_computing_data_reduction         ? 
_computing_structure_solution     'SHELXS-97 (Sheldrick, 2008)' 
_computing_structure_refinement   'SHELXL-97 (Sheldrick, 2008)' 
_computing_molecular_graphics     ? 
_computing_publication_material   ? 
 
_refine_special_details 
; 
 Refinement of F^2^ against ALL reflections.  The weighted R-factor wR and 
 goodness of fit S are based on F^2^, conventional R-factors R are based 
 on F, with F set to zero for negative F^2^. The threshold expression of 
 F^2^ > 2sigma(F^2^) is used only for calculating R-factors(gt) etc. and is 
 not relevant to the choice of reflections for refinement.  R-factors based 
 on F^2^ are statistically about twice as large as those based on F, and R- 
 factors based on ALL data will be even larger. 
; 
 
_refine_ls_structure_factor_coef  Fsqd  
_refine_ls_matrix_type            full 
_refine_ls_weighting_scheme       calc  
_refine_ls_weighting_details 
 'calc w=1/[\s^2^(Fo^2^)+(0.0660P)^2^+0.3535P] where P=(Fo^2^+2Fc^2^)/3' 
_atom_sites_solution_primary      direct 
_atom_sites_solution_secondary    difmap 
_atom_sites_solution_hydrogens    geom 
_refine_ls_hydrogen_treatment     mixed 
_refine_ls_extinction_method      none 
_refine_ls_extinction_coef        ? 
_refine_ls_number_reflns          5971 
_refine_ls_number_parameters      208 
_refine_ls_number_restraints      0 
_refine_ls_R_factor_all           0.0456 
_refine_ls_R_factor_gt            0.0370 
_refine_ls_wR_factor_ref          0.1134 
_refine_ls_wR_factor_gt           0.1068 
_refine_ls_goodness_of_fit_ref    1.043 
_refine_ls_restrained_S_all       1.043 
_refine_ls_shift/su_max           0.001 
_refine_ls_shift/su_mean          0.000 
 
loop_ 
 _atom_site_label 
 _atom_site_type_symbol 
 _atom_site_fract_x 
 _atom_site_fract_y 
 _atom_site_fract_z 
 _atom_site_U_iso_or_equiv 
 _atom_site_adp_type 
 _atom_site_occupancy 
 _atom_site_symmetry_multiplicity 
 _atom_site_calc_flag 
 _atom_site_refinement_flags 
 _atom_site_disorder_assembly 
 _atom_site_disorder_group 
P1 P 0.55566(2) 0.83731(2) 0.17562(2) 0.01681(7) Uani 1 1 d . . . 
F6 F 0.62389(6) 0.71037(7) 0.22050(5) 0.02429(14) Uani 1 1 d . . . 
F4 F 0.44263(6) 0.77903(8) 0.21172(7) 0.03373(17) Uani 1 1 d . . . 
N1 N 0.66362(6) 0.32251(8) 0.10961(6) 0.01537(14) Uani 1 1 d . . . 
N2 N 0.73143(7) 0.18765(8) -0.00135(7) 0.01737(15) Uani 1 1 d . . . 
C1 C 0.67242(8) 0.19780(9) 0.08125(8) 0.01645(16) Uani 1 1 d . . . 
H1A H 0.6410 0.1260 0.1151 0.020 Uiso 1 1 calc R . . 
C2 C 0.76263(8) 0.31270(10) -0.02925(8) 0.01873(17) Uani 1 1 d . . . 
C3 C 0.82612(10) 0.35571(13) -0.10800(10) 0.0276(2) Uani 1 1 d . . . 
H3A H 0.8545 0.2969 -0.1564 0.033 Uiso 1 1 calc R . . 
C4 C 0.84526(11) 0.48944(14) -0.11147(11) 0.0338(3) Uani 1 1 d . . . 
H4A H 0.8884 0.5233 -0.1635 0.041 Uiso 1 1 calc R . . 
C5 C 0.80272(10) 0.57603(12) -0.04030(11) 0.0307(2) Uani 1 1 d . . . 
H5A H 0.8185 0.6668 -0.0452 0.037 Uiso 1 1 calc R . . 
C6 C 0.73815(9) 0.53332(10) 0.03717(9) 0.02259(19) Uani 1 1 d . . . 
H6A H 0.7085 0.5923 0.0847 0.027 Uiso 1 1 calc R . . 
C7 C 0.71945(7) 0.39865(9) 0.04106(8) 0.01688(16) Uani 1 1 d . . . 
C8 C 0.60186(8) 0.37414(10) 0.19576(7) 0.01767(16) Uani 1 1 d . . . 
H8A H 0.6468 0.4471 0.2315 0.021 Uiso 1 1 calc R . . 
C9 C 0.49040(9) 0.42992(13) 0.14855(9) 0.0265(2) Uani 1 1 d . . . 
H9A H 0.5033 0.4976 0.0966 0.040 Uiso 1 1 calc R . . 
H9B H 0.4515 0.4684 0.2048 0.040 Uiso 1 1 calc R . . 
H9C H 0.4446 0.3598 0.1138 0.040 Uiso 1 1 calc R . . 
C10 C 0.58811(9) 0.26882(11) 0.27750(9) 0.0233(2) Uani 1 1 d . . . 
H10A H 0.6618 0.2358 0.3057 0.035 Uiso 1 1 calc R . . 
H10B H 0.5433 0.1968 0.2444 0.035 Uiso 1 1 calc R . . 
H10C H 0.5503 0.3058 0.3352 0.035 Uiso 1 1 calc R . . 
C11 C 0.76396(8) 0.06564(10) -0.04947(8) 0.01952(18) Uani 1 1 d . . . 
H11A H 0.7469 0.0720 -0.1272 0.023 Uiso 1 1 calc R . . 
H11B H 0.7190 -0.0071 -0.0247 0.023 Uiso 1 1 calc R . . 
C12 C 0.88684(8) 0.03458(9) -0.02309(7) 0.01608(16) Uani 1 1 d . . . 
C13 C 0.93409(8) -0.06315(9) -0.08069(7) 0.01732(16) Uani 1 1 d . . . 
H13A H 0.8893 -0.1065 -0.1362 0.021 Uiso 1 1 calc R . . 
C14 C 1.04612(8) -0.09792(10) -0.05786(8) 0.01845(17) Uani 1 1 d . . . 
H14A H 1.0770 -0.1650 -0.0975 0.022 Uiso 1 1 calc R . . 
F5 F 0.48894(6) 0.96533(7) 0.13153(7) 0.03281(17) Uani 1 1 d . . . 
F3 F 0.53014(8) 0.76815(9) 0.06379(6) 0.0395(2) Uani 1 1 d . . . 
F2 F 0.66919(6) 0.89699(9) 0.14038(8) 0.0429(2) Uani 1 1 d . . . 
F1 F 0.58159(8) 0.90547(10) 0.28827(7) 0.0457(2) Uani 1 1 d . . . 
 
loop_ 
 _atom_site_aniso_label 
 _atom_site_aniso_U_11 
 _atom_site_aniso_U_22 
 _atom_site_aniso_U_33 
 _atom_site_aniso_U_23 
 _atom_site_aniso_U_13 
 _atom_site_aniso_U_12 
P1 0.01529(11) 0.01464(11) 0.02004(12) 0.00001(8) -0.00023(8) 0.00069(8) 
F6 0.0252(3) 0.0202(3) 0.0274(3) 0.0059(2) 0.0023(2) 0.0061(2) 
F4 0.0210(3) 0.0355(4) 0.0458(4) 0.0116(3) 0.0090(3) 0.0003(3) 
N1 0.0127(3) 0.0147(3) 0.0188(3) 0.0003(3) 0.0022(3) 0.0014(2) 
N2 0.0143(3) 0.0167(3) 0.0217(4) 0.0007(3) 0.0046(3) 0.0035(3) 
C1 0.0134(3) 0.0159(4) 0.0203(4) 0.0007(3) 0.0029(3) 0.0018(3) 
C2 0.0140(4) 0.0192(4) 0.0234(4) 0.0042(3) 0.0042(3) 0.0029(3) 
C3 0.0224(5) 0.0311(6) 0.0314(5) 0.0080(4) 0.0127(4) 0.0043(4) 
C4 0.0265(5) 0.0343(6) 0.0428(7) 0.0161(5) 0.0138(5) -0.0005(5) 
C5 0.0253(5) 0.0237(5) 0.0432(7) 0.0113(5) 0.0045(5) -0.0033(4) 
C6 0.0189(4) 0.0165(4) 0.0318(5) 0.0038(4) 0.0000(4) -0.0002(3) 
C7 0.0121(3) 0.0166(4) 0.0218(4) 0.0030(3) 0.0012(3) 0.0012(3) 
C8 0.0169(4) 0.0182(4) 0.0178(4) -0.0022(3) 0.0018(3) 0.0023(3) 
C9 0.0206(4) 0.0346(6) 0.0238(5) -0.0051(4) 0.0005(4) 0.0119(4) 
C10 0.0229(5) 0.0243(5) 0.0240(5) 0.0022(4) 0.0081(4) 0.0001(4) 
C11 0.0158(4) 0.0194(4) 0.0233(4) -0.0040(3) 0.0021(3) 0.0046(3) 
C12 0.0154(4) 0.0162(4) 0.0170(4) -0.0002(3) 0.0034(3) 0.0037(3) 
C13 0.0171(4) 0.0175(4) 0.0175(4) -0.0027(3) 0.0022(3) 0.0031(3) 
C14 0.0180(4) 0.0189(4) 0.0186(4) -0.0039(3) 0.0030(3) 0.0052(3) 
F5 0.0215(3) 0.0205(3) 0.0547(5) 0.0094(3) -0.0038(3) 0.0041(2) 
F3 0.0436(5) 0.0505(5) 0.0221(3) -0.0122(3) -0.0068(3) 0.0178(4) 
F2 0.0187(3) 0.0390(4) 0.0716(6) 0.0286(4) 0.0075(3) 0.0010(3) 
F1 0.0415(5) 0.0502(5) 0.0408(4) -0.0276(4) -0.0159(4) 0.0177(4) 
 
_geom_special_details 
; 
 All esds (except the esd in the dihedral angle between two l.s. planes) 
 are estimated using the full covariance matrix.  The cell esds are taken 
 into account individually in the estimation of esds in distances, angles 
 and torsion angles; correlations between esds in cell parameters are only 
 used when they are defined by crystal symmetry.  An approximate (isotropic) 
 treatment of cell esds is used for estimating esds involving l.s. planes. 
; 
 
loop_ 
 _geom_bond_atom_site_label_1 
 _geom_bond_atom_site_label_2 
 _geom_bond_distance 
 _geom_bond_site_symmetry_2 
 _geom_bond_publ_flag 
P1 F3 1.5884(8) . ? 
P1 F1 1.5936(8) . ? 
P1 F4 1.5976(8) . ? 
P1 F5 1.6039(7) . ? 
P1 F2 1.6044(8) . ? 
P1 F6 1.6065(7) . ? 
N1 C1 1.3316(12) . ? 
N1 C7 1.3945(12) . ? 
N1 C8 1.4864(12) . ? 
N2 C1 1.3349(12) . ? 
N2 C2 1.3886(13) . ? 
N2 C11 1.4608(13) . ? 
C1 H1A 0.9500 . ? 
C2 C7 1.3938(14) . ? 
C2 C3 1.3955(14) . ? 
C3 C4 1.3871(18) . ? 
C3 H3A 0.9500 . ? 
C4 C5 1.402(2) . ? 
C4 H4A 0.9500 . ? 
C5 C6 1.3902(16) . ? 
C5 H5A 0.9500 . ? 
C6 C7 1.3960(14) . ? 
C6 H6A 0.9500 . ? 
C8 C10 1.5179(15) . ? 
C8 C9 1.5202(14) . ? 
C8 H8A 1.0000 . ? 
C9 H9A 0.9800 . ? 
C9 H9B 0.9800 . ? 
C9 H9C 0.9800 . ? 
C10 H10A 0.9800 . ? 
C10 H10B 0.9800 . ? 
C10 H10C 0.9800 . ? 
C11 C12 1.5144(13) . ? 
C11 H11A 0.9900 . ? 
C11 H11B 0.9900 . ? 
C12 C13 1.3957(12) . ? 
C12 C14 1.3965(13) 3_755 ? 
C13 C14 1.3943(13) . ? 
C13 H13A 0.9500 . ? 
C14 C12 1.3965(13) 3_755 ? 
C14 H14A 0.9500 . ? 
 
loop_ 
 _geom_angle_atom_site_label_1 
 _geom_angle_atom_site_label_2 
 _geom_angle_atom_site_label_3 
 _geom_angle 
 _geom_angle_site_symmetry_1 
 _geom_angle_site_symmetry_3 
 _geom_angle_publ_flag 
F3 P1 F1 179.49(5) . . ? 
F3 P1 F4 90.22(5) . . ? 
F1 P1 F4 89.66(5) . . ? 
F3 P1 F5 90.49(5) . . ? 
F1 P1 F5 90.00(5) . . ? 
F4 P1 F5 89.70(4) . . ? 
F3 P1 F2 90.37(6) . . ? 
F1 P1 F2 89.75(6) . . ? 
F4 P1 F2 179.38(6) . . ? 
F5 P1 F2 90.10(4) . . ? 
F3 P1 F6 90.06(4) . . ? 
F1 P1 F6 89.45(4) . . ? 
F4 P1 F6 90.88(4) . . ? 
F5 P1 F6 179.20(4) . . ? 
F2 P1 F6 89.31(4) . . ? 
C1 N1 C7 107.84(8) . . ? 
C1 N1 C8 126.89(8) . . ? 
C7 N1 C8 125.23(8) . . ? 
C1 N2 C2 108.16(8) . . ? 
C1 N2 C11 125.88(8) . . ? 
C2 N2 C11 125.85(8) . . ? 
N1 C1 N2 110.64(8) . . ? 
N1 C1 H1A 124.7 . . ? 
N2 C1 H1A 124.7 . . ? 
N2 C2 C7 106.59(8) . . ? 
N2 C2 C3 131.12(10) . . ? 
C7 C2 C3 122.27(10) . . ? 
C4 C3 C2 116.03(11) . . ? 
C4 C3 H3A 122.0 . . ? 
C2 C3 H3A 122.0 . . ? 
C3 C4 C5 121.83(11) . . ? 
C3 C4 H4A 119.1 . . ? 
C5 C4 H4A 119.1 . . ? 
C6 C5 C4 122.11(11) . . ? 
C6 C5 H5A 118.9 . . ? 
C4 C5 H5A 118.9 . . ? 
C5 C6 C7 116.06(11) . . ? 
C5 C6 H6A 122.0 . . ? 
C7 C6 H6A 122.0 . . ? 
C2 C7 N1 106.78(8) . . ? 
C2 C7 C6 121.69(9) . . ? 
N1 C7 C6 131.49(9) . . ? 
N1 C8 C10 110.75(8) . . ? 
N1 C8 C9 109.41(8) . . ? 
C10 C8 C9 112.28(9) . . ? 
N1 C8 H8A 108.1 . . ? 
C10 C8 H8A 108.1 . . ? 
C9 C8 H8A 108.1 . . ? 
C8 C9 H9A 109.5 . . ? 
C8 C9 H9B 109.5 . . ? 
H9A C9 H9B 109.5 . . ? 
C8 C9 H9C 109.5 . . ? 
H9A C9 H9C 109.5 . . ? 
H9B C9 H9C 109.5 . . ? 
C8 C10 H10A 109.5 . . ? 
C8 C10 H10B 109.5 . . ? 
H10A C10 H10B 109.5 . . ? 
C8 C10 H10C 109.5 . . ? 
H10A C10 H10C 109.5 . . ? 
H10B C10 H10C 109.5 . . ? 
N2 C11 C12 112.70(8) . . ? 
N2 C11 H11A 109.1 . . ? 
C12 C11 H11A 109.1 . . ? 
N2 C11 H11B 109.1 . . ? 
C12 C11 H11B 109.1 . . ? 
H11A C11 H11B 107.8 . . ? 
C13 C12 C14 118.88(8) . 3_755 ? 
C13 C12 C11 118.52(8) . . ? 
C14 C12 C11 122.59(8) 3_755 . ? 
C14 C13 C12 120.86(9) . . ? 
C14 C13 H13A 119.6 . . ? 
C12 C13 H13A 119.6 . . ? 
C13 C14 C12 120.26(8) . 3_755 ? 
C13 C14 H14A 119.9 . . ? 
C12 C14 H14A 119.9 3_755 . ? 
 
loop_ 
 _geom_torsion_atom_site_label_1 
 _geom_torsion_atom_site_label_2 
 _geom_torsion_atom_site_label_3 
 _geom_torsion_atom_site_label_4 
 _geom_torsion 
 _geom_torsion_site_symmetry_1 
 _geom_torsion_site_symmetry_2 
 _geom_torsion_site_symmetry_3 
 _geom_torsion_site_symmetry_4 
 _geom_torsion_publ_flag 
C7 N1 C1 N2 0.46(11) . . . . ? 
C8 N1 C1 N2 178.15(8) . . . . ? 
C2 N2 C1 N1 -0.35(11) . . . . ? 
C11 N2 C1 N1 175.85(8) . . . . ? 
C1 N2 C2 C7 0.10(11) . . . . ? 
C11 N2 C2 C7 -176.10(9) . . . . ? 
C1 N2 C2 C3 178.67(11) . . . . ? 
C11 N2 C2 C3 2.46(17) . . . . ? 
N2 C2 C3 C4 -177.51(11) . . . . ? 
C7 C2 C3 C4 0.86(17) . . . . ? 
C2 C3 C4 C5 -0.31(19) . . . . ? 
C3 C4 C5 C6 -0.6(2) . . . . ? 
C4 C5 C6 C7 0.94(17) . . . . ? 
N2 C2 C7 N1 0.17(10) . . . . ? 
C3 C2 C7 N1 -178.55(10) . . . . ? 
N2 C2 C7 C6 178.20(9) . . . . ? 
C3 C2 C7 C6 -0.52(16) . . . . ? 
C1 N1 C7 C2 -0.38(10) . . . . ? 
C8 N1 C7 C2 -178.12(8) . . . . ? 
C1 N1 C7 C6 -178.15(10) . . . . ? 
C8 N1 C7 C6 4.12(16) . . . . ? 
C5 C6 C7 C2 -0.39(15) . . . . ? 
C5 C6 C7 N1 177.09(10) . . . . ? 
C1 N1 C8 C10 23.22(13) . . . . ? 
C7 N1 C8 C10 -159.48(9) . . . . ? 
C1 N1 C8 C9 -101.07(11) . . . . ? 
C7 N1 C8 C9 76.23(12) . . . . ? 
C1 N2 C11 C12 -106.01(11) . . . . ? 
C2 N2 C11 C12 69.54(12) . . . . ? 
N2 C11 C12 C13 -166.84(9) . . . . ? 
N2 C11 C12 C14 14.52(14) . . . 3_755 ? 
C14 C12 C13 C14 0.33(16) 3_755 . . . ? 
C11 C12 C13 C14 -178.36(9) . . . . ? 
C12 C13 C14 C12 -0.34(16) . . . 3_755 ? 
 
_diffrn_measured_fraction_theta_max    0.989 
_diffrn_reflns_theta_full              33.35 
_diffrn_measured_fraction_theta_full   0.989 
_refine_diff_density_max    0.655 
_refine_diff_density_min   -0.304 
_refine_diff_density_rms    0.066 
